# Supplementary material for: Pediatric anesthesia services at German university hospitals: A descriptive analysis (2022–2024)
Source: Anaesthesiologie. 2026 Mar 12;75(6):413–21. [Article in German] doi: 10.1007/s00101-026-01666-2 (PMC13226350; doi:10.1007/s00101-026-01666-2)
Supplement: Supplementary file 1 — ESM 1_Blanko-Vorlage [file 101_2026_1666_MOESM1_ESM.xlsx]

## Sheet: Tabelle1
Zusatzmaterial zum Beitrag „Pädiatrische Anästhesieleistungen an deutschen Universitätskliniken – eine deskriptive Analyse (2022–2024)“ von Armin Sablewski, Clemens Miller, Christiane E. Beck et al. (2026) in Die Anaesthesiologie. Beitrag und Zusatzmaterial stehen Ihnen auf www.springermedizin.de zur Verfügung. Bitte geben Sie dort den Beitragstitel in die Suche ein.
	2022	2023	2024
Gesamtzahl aller Anästhesieleistungen
(Erwachsene und Kinder)
Alter
< 1
< 5
< 12
<18
ASA (Kinder)
ASA 1
ASA 2
ASA 3
ASA 4
ASA 5
hirntot
Anästhesie-Verfahren (Kinder)
Analgo
ITN
Larynxmaske / Maske
Regional
Standby
Fachabteilungen (Kinder)
Allgemeinchirurgie
Anästhesie
Augenklinik
Gynäkologie
HNO-Klinik
Kardiologie
Kardiovasculärchirurgie
Kinderchirurgie
Kinderherzchirurgie
Kinderklinik
MKG-Chirurgie
Neurochirurgie
Neurologie
Neuroradiologie
Nuklearmedizin
Orthopädie
Radiologie
Strahlentherapie
Unfallchirurgie
Urologie
Zahnklinik
Zentrale Notaufnahme
