# Supplementary material for: Pediatric anesthesia services at German university hospitals: A descriptive analysis (2022–2024)
Source: Anaesthesiologie. 2026 Mar 12;75(6):413–21. [Article in German] doi: 10.1007/s00101-026-01666-2 (PMC13226350; doi:10.1007/s00101-026-01666-2)
Supplement: Supplementary file 2 — ESM 2_Zuordnungen der Kliniken zu den Quartilen [file 101_2026_1666_MOESM2_ESM.xlsx]

## Sheet: 2022
2022	Universitätsklinik	Quartil-Einteilung	Gesamt (n)	≥18 (n)	≥18 (%)	<18 (n)	<18 (%)	<1 (n)	<1 (%)	1-5 (n)	1-5 (%)	<5 (n)	<5 (%)	5-≤12 (n)	5-≤12 (%)	12-≤18 (n)	12-≤18 (%)
	Uni 1	Q2	20770	17993	86.6298	2777	13.3702	462	16.6367	924	33.2733	1386	49.91	840	30.2485	551	19.8416
	Uni 2	Q2	19423	16765	86.3152	2658	13.6848	309	11.6253	752	28.2919	1061	39.9172	959	36.0798	638	24.003
	Uni 3	Q2	21016	na	na	na	na	461	na	882	na	1343	na	1121	na	na	na
	Uni 4	Q1	7650	na	na	na	na	250	na	na	na	na	na	na	na	na	na
	Uni 5	Q1	15058	14507	96.3408	551	3.65918	21	3.81125	177	32.1234	198	35.9347	na	na	na	na
	Uni 6	Q3	26084	na	na	na	na	na	na	na	na	na	na	1063	na	na	na
	Uni 7	Q3	26666	23107	86.6534	3559	13.3466	469	13.1779	na	na	na	na	na	na	na	na
	Uni 8	Q2	24699	22398	90.6838	2301	9.31617	na	na	na	na	847	36.8	794	34.5067	660	28.6832
	Uni 9	Q4	29747	24733	83.1445	5014	16.8555	905	18.0495	1500	29.9162	2405	47.9657	1389	27.7024	1220	24.3319
	Uni 10	Q3	26209	23259	88.7443	2950	11.2557	496	16.8136	908	30.7797	1404	47.5932	876	29.6949	670	22.7119
	Uni 11	Q4	31929	na	na	na	na	286	na	1557	na	1843	na	1989	na	na	na
	Uni 12	Q4	33995	28798	84.7125	5197	15.2875	1097	21.1083	1786	34.366	2883	55.4743	na	na	na	na
	Uni 13	Q1	14460	na	na	na	na	325	na	684	na	1009	na	na	na	na	na
	Uni 14	Q1	15328	13658	89.1049	1670	10.8951	121	7.24551	511	30.5988	632	37.8443	581	34.7904	457	27.3653
	Uni 15	Q3	24428	20404	83.5271	4024	16.4729	449	11.1581	1212	30.1193	1661	41.2773	1274	31.66	1089	27.0626
	Uni 16	Q2	18339	16303	88.898	2036	11.102	179	8.79175	573	28.1434	752	36.9352	599	29.4204	685	33.6444
	Uni 17	Q4	46085	na	na	na	na	809	na	2328	na	3137	na	2390	na	na	na
	Uni 18	Q3	25722	22772	88.5312	2950	11.4688	246	8.33898	959	32.5085	1205	40.8475	1068	36.2034	677	22.9492
	Uni 19	Q4	34387	29265	85.1048	5122	14.8952	465	9.07848	2025	39.5353	2490	48.6138	1623	31.6868	1009	19.6993
	Uni 20	Q1	16489	na	na	na	na	na	na	na	na	na	na	1415	na	na	na
	Uni 21	Q1	16922	15309	90.468	1613	9.53197	86	5.33168	542	33.602	628	38.9337	496	30.7502	489	30.3162
	Uni 22	Q2	18501	16431	88.8114	2070	11.1886	217	10.4831	728	35.1691	945	45.6522	602	29.0821	523	25.2657
	Uni 23	Q4	41562	34833	83.8097	6729	16.1903	902	13.4047	2194	32.6051	3096	46.0098	2038	30.2868	1595	23.7034

## Sheet: 2023
Zusatzmaterial zum Beitrag „Pädiatrische Anästhesieleistungen an deutschen Universitätskliniken – eine deskriptive Analyse (2022–2024)“ von Armin Sablewski, Clemens Miller, Christiane E. Beck et al. (2026) in Die Anaesthesiologie. Beitrag und Zusatzmaterial stehen Ihnen auf www.springermedizin.de zur Verfügung. Bitte geben Sie dort den Beitragstitel in die Suche ein.
2023	Universitätsklinik	Quartil-Einteilung	Gesamt (n)	≥18 (n)	≥18 (%)	<18 (n)	<18 (%)	<1 (n)	<1 (%)	1-5 (n)	1-5 (%)	<5 (n)	<5 (%)	5-≤12 (n)	5-≤12 (%)	12-≤18 (n)	12-≤18 (%)
	Uni 1	Q2	22156	19087	86.1482	3069	13.8518	464	15.1189	1023	33.3333	1587	51.7107	999	32.5513	583	18.9964
	Uni 2	Q2	19423	16610	85.5172	2813	14.4828	238	8.46072	896	31.8521	1134	40.3128	1115	39.6374	564	20.0498
	Uni 3	Q2	20359	na	na	na	na	463	na	962	na	1425	na	1203	na	na	na
	Uni 4	Q1	7693	na	na	na	na	209	na	na	na	na	na	na	na	na	na
	Uni 5	Q1	16852	16129	95.7097	723	4.29029	18	2.48963	241	33.3333	259	35.823	na	na	na	na
	Uni 6	Q3	26845	na	na	na	na	na	na	na	na	1697	na	1317	na	na	na
	Uni 7	Q3	26075	22380	85.8293	3695	14.1707	469	12.6928	na	na	na	na	na	na	na	na
	Uni 8	Q2	25514	23093	90.5111	2421	9.48891	na	na	na	na	847	34.9855	864	35.6877	710	29.3267
	Uni 9	Q4	28460	23420	82.2909	5040	17.7091	846	16.7857	1427	28.3135	2273	45.0992	1501	29.7817	1266	25.119
	Uni 10	Q3	28888	25568	88.5073	3320	11.4927	452	13.6145	1050	31.6265	1502	45.241	1075	32.3795	743	22.3795
	Uni 11	Q4	29685	na	na	na	na	287	na	1623	na	1910	na	1932	na	na	na
	Uni 12	Q4	36291	30478	83.9823	5813	16.0177	896	15.4137	1882	32.3757	2778	47.7894	na	na	na	na
	Uni 13	Q1	13692	na	na	na	na	292	na	762	na	1054	na	na	na	na	na
	Uni 14	Q1	16517	14504	87.8126	2013	12.1874	137	6.80576	569	28.2663	706	35.072	738	36.6617	569	28.2663
	Uni 15	Q3	25989	21477	82.6388	4512	17.3612	418	9.26418	1614	35.7713	2032	45.0355	1417	31.4051	1063	23.5594
	Uni 16	Q2	20971	18104	86.3287	2867	13.6713	175	6.10394	975	34.0077	1150	40.1116	1029	35.8912	688	23.9972
	Uni 17	Q4	48344	na	na	na	na	815	na	2463	na	3278	na	2880	na	na	na
	Uni 18	Q3	26592	23229	87.3533	3363	12.6467	295	8.77193	1035	30.7761	1330	39.548	1285	38.2099	748	22.242
	Uni 19	Q4	35821	29941	83.585	5880	16.415	414	7.04082	2323	39.5068	2737	46.5476	2115	35.9694	1028	17.483
	Uni 20	Q1	17930	na	na	na	na	na	na	na	na	1742	na	1610	na	na	na
	Uni 21	Q1	18088	16060	88.7881	2028	11.2119	154	7.59369	540	26.6272	694	34.2209	726	35.7988	608	29.9803
	Uni 22	Q2	19017	16574	87.1536	2443	12.8464	248	10.1515	804	32.9104	1052	43.0618	802	32.8285	589	24.1097
	Uni 23	Q4	43446	36520	84.0584	6926	15.9416	820	11.8394	2023	29.2088	2843	41.0482	2318	33.4681	1765	25.4837

## Sheet: 2024
2024	Universitätsklinik	Quartil-Einteilung	Gesamt (n)	≥18 (n)	≥18 (%)	<18 (n)	<18 (%)	<1 (n)	<1 (%)	1-5 (n)	1-5 (%)	<5 (n)	<5 (%)	5-≤12 (n)	5-≤12 (%)	12-≤18 (n)	12-≤18 (%)
	Uni 1	Q2	20746	17919	86.3733	2827	13.6267	440	15.5642	907	32.0835	1347	47.6477	923	32.6495	557	19.7029
	Uni 2	Q2	19423	16665	85.8003	2758	14.1997	209	7.57796	907	32.8861	1116	40.4641	1052	38.1436	590	21.3923
	Uni 3	Q2	21425	na	na	na	na	482	na	1043	na	1525	na	1468	na	na	na
	Uni 4	Q1	8116	na	na	na	na	291	na	na	na	na	na	na	na	na	na
	Uni 5	Q1	18100	17363	95.9282	737	4.07182	14	1.89959	225	30.5292	239	32.4288	na	na	na	na
	Uni 6	Q3	25624	na	na	na	na	na	na	na	na	na	na	1261	na	na	na
	Uni 7	Q3	26034	22123	84.9773	3911	15.0227	382	9.76732	na	na	na	na	na	na	na	na
	Uni 8	Q2	25463	23240	91.2697	2223	8.73031	na	na	na	na	739	33.2	856	38.5065	628	28.2501
	Uni 9	Q4	28251	23161	81.9829	5090	18.0171	820	16.11	1448	28.4479	2268	44.558	1517	29.8035	1305	25.6385
	Uni 10	Q3	29970	26669	88.9857	3301	11.0143	403	12.2084	1000	30.2939	1403	42.5023	1095	33.1718	803	24.326
	Uni 11	Q4	31833	na	na	na	na	361	na	1346	na	1707	na	2058	na	na	na
	Uni 12	Q4	36328	30250	83.2691	6078	16.7309	1013	16.6667	1868	30.7338	2881	47.4005	na	na	na	na
	Uni 13	Q1	14521	na	na	na	na	303	na	762	na	1065	na	na	na	na	na
	Uni 14	Q1	17088	14942	87.4415	2146	12.5585	127	5.91799	595	27.726	722	33.644	817	38.0708	607	28.2852
	Uni 15	Q3	26944	22127	82.1222	4817	17.8778	418	8.6776	1585	32.9043	2003	41.5819	1627	33.7762	1187	24.6419
	Uni 16	Q2	21665	18862	87.0621	2803	12.9379	200	7.13521	778	27.756	978	34.8912	997	35.569	828	29.5398
	Uni 17	Q4	50855	na	na	na	na	799	na	2652	na	3451	na	3025	na	na	na
	Uni 18	Q3	28269	24956	88.2804	3313	11.7196	268	8.08935	959	28.9466	1227	37.0359	1275	38.4848	811	24.4793
	Uni 19	Q4	35184	29080	82.6512	6104	17.3488	470	7.69987	2228	36.5007	2698	44.2005	2349	38.483	1057	17.3165
	Uni 20	Q1	18549	na	na	na	na	na	na	na	na	na	na	1671	na	na	na
	Uni 21	Q1	18826	16939	89.9766	1887	10.0234	111	5.88235	487	25.8082	598	31.6905	715	37.8908	574	30.4187
	Uni 22	Q2	20201	17803	88.1293	2398	11.8707	223	9.29942	717	29.8999	940	39.1993	867	36.1551	591	24.6455
	Uni 23	Q4	45285	37901	83.6944	7384	16.3056	918	12.4323	2089	28.2909	3007	40.7232	2538	34.3716	1839	24.9052
